# Supplementary material for: An Adenylate Kinase OsAK3 Involves Brassinosteroid Signaling and Grain Length in Rice (Oryza sativa L.)
Source: Rice (N Y). 2021 Dec 28;14:105. doi: 10.1186/s12284-021-00546-0 (PMC8714616; doi:10.1186/s12284-021-00546-0)
Supplement: Supplementary file 3 — Additional file 3: Table S1. Primers used in this study. Table S2. List of DEGs used for RT-qPCR validation. Table S3. List of DEGs associated with floral organ development detected in DJ and osak3. Table S4. List of DEGs associated with stress response detected in DJ and osak3. [file 12284_2021_546_MOESM3_ESM.xlsx]

## Sheet: Table1
Table S1. Primers used in this study.
Primer name	Sequence 5’-3’	Description
AD-OsAK3-F	GCCATGGAGGCCAGTGAATTCATGGCGGCGAACCTGG	Yeast Two-Hybrid Assay
AD-OsAK3-R	CAGCTCGAGCTCGATGGATCCTTATGATAGGGCTTTCTGGACCTC
AD-OsAK4-F	GCCATGGAGGCCAGTGAATTCATGGCGGCGGCGGCG
AD-OsAK4-R	CAGCTCGAGCTCGATGGATCCTTACGAAAGAACTTTCTGGACTT
OsAK3-YC-F	ATTTACGAACGATAGTTAATTAAATGGCGGCGAACCTG	BiFC assay
OsAK3-YC-R	CACTGCCACCTCCTCCACTAGTTGATAGGGCTTTCTGGACCTC
OsAK4-YC-F	ATTTACGAACGATAGTTAATTAAATGGCGGCGGCGGCG
OsAK4-YC-R	CACTGCCACCTCCTCCACTAGTCGAAAGAACTTTCTGGACTT
qGL3-YN-F	ATTTACGAACGATAGTTAATTAAATGGACGTGGACTCCCG
qGL3-YN-R	CACTGCCACCTCCTCCACTAGTTATCCAGGCAAGAGAACCT
GST-OsAK3-F	CTGGTTCCGCGTGGATCCATGGCGGCGAACCTGG	GST Pull-Down Assay
GST-OsAK3-R	TCAGTCACGATGAATTCTTATGATAGGGCTTTCTGGACCTC
OsAK3-LP	ACGGATCTAACGCAACATCC	Genotyping
OsAK3-RP	TCATGAAACGCAATTCAACC
OsAK3-r-LP	AAACGTAGACGGCTAAGCCC
OsAK3--r-RP	ACGGATCTAACGCAACATCC
2715LB	CGTCCGCAATGTGTTATTAAG
RB	CCACAGTTTTCGCGATCCAGACTG
actin-sqF	GGAACTGGTATGGTCAAGGC	RT-sqPCR
actin-sqR	AGTCTCATGGATACCCGCAG
OsAK3-sqF	TTGTCACCGTCTCACCAG
OsAK3-sqR	TTATGATAGGGCTTTCTGGAC
actin-qF	AGGAAGGCTGGAAGAGGACC	RT-qPCR
actin-qR	CGGGAAATTGTGAGGGACAT
OsAK3-qF	TCCACGTACAAACTAAGCCTGTG
OsAK3-qR	GGCTTTCTGGACCTCAACAGTC
OsD2-qF	TTCAACCCATGGAGGTGGAAGGAG
OsD2-qR	AGCTGGTGACCAAGTGGTGAAG
OsDWF-qF	ATCCAGGCCAAGACCAAGGAGATG
OsDWF-qR	TGCCAAGCACAAGGGTGTAGAG
OsDWF4-qF	TAAACGAGACGTTGCGGCTAGG
OsDWF4-qR	CATCCGCTTGGAATGTCATAACCC
OsGSK3-qF	AGCAACATGAACCAAAGGATGCC
OsGSK3-qR	AGCCAAACCACGGAATATCTGG
OsBZR1-qF	TCCCGTACCTGTCATGTGCATC
OsBZR1-qR	GGTACGTCAAAGCGATCATGCC
OsILI1-qF	GTAATTTGCAACCATGTCGAGCAG
OsILI1-qR	CCTGAAGCTTGGAGAGAAGCTC
Os01g0293000-qF	TGCATTGTCCAGGTGTCGTATGC
Os01g0293000-qR	TAAGTGTCGACGAACACCGAGAG
Os01g0625900-qF	AACCAACCGATCGACCAAAGCC
Os01g0625900-qR	TACTGGCCTCACAACGAACGAG
Os01g0759200-qF	AGCGCTCTTGATATGCCGACTC
Os01g0759200-qR	TGGTTCACCCATCACCCTTCAC
Os01g0827300-qF	CAACTGCTCCAAGGAAGAGACCAC
Os01g0827300-qR	AGACGAACAGCTCCTGGTTGAGTG
Os01g0842500-qF	TCGCGGTTGGTGCTATGGAATG
Os01g0842500-qR	TGACGACACAACTTCGGAAAGGC
Os01g0843800-qF	TGAGTGGTTCAATGCGGATACGG
Os01g0843800-qR	ACCTTCACCTTGTACGTGTCTTTG
Os01g0856900-qF	AAGGGTGTGACTGTAGGTGTGG
Os01g0856900-qR	GGTGTTTGTCCAATGCTAACTGTG
Os01g0859300-qF	GCGCATGATCAAGAACCGTGAG
Os01g0859300-qR	GCTCCACCGTATAAGCCTGCTTTC
Os02g0134200-qF	GCCGCCATCATCCAAACTGAAG
Os02g0134200-qR	CTTGCTGTAGAAGAGCCTGTGC
Os02g0580000-qF	TAACAGATGGCACGCAAACATGG
Os02g0580000-qR	CAGCATCACCCACTGATTAGCC
Os02g0701300-qF	GCGCTCATATACAAGTACCTGGTG
Os02g0701300-qR	CGAAGTACGGACCATATCCAAGGG
Os02g0762600-qF	CCGATTCCAAGCAGGAGCAATGAG
Os02g0762600-qR	ACAGAGACGAGAGTTCCATGTGTG
Os02g0831500-qF	CTAGTAGCATCCCTCCTGACAAGC
Os02g0831500-qR	AGCATGCGCTATTGTTCCCTGAG
Os03g0106800-qF	GCTCCTGCTTTGAGGTCAAGTG
Os03g0106800-qR	TGATGTGGATGATGACGGGCTTG
Os03g0171300-qF	TTGAGCAACAGAACAGGAATGGC
Os03g0171300-qR	AGGTCCCTGCACTGCTTCAATTTC
Os03g0227700-qF	TAAACGAGACGTTGCGGCTAGG
Os03g0227700-qR	CATCCGCTTGGAATGTCATAACCC
Os03g0251350-qF	TGAAGCAGTAGAGCTCGTTCACTC
Os03g0251350-qR	TGTAGCTGTGTGTGCTGTGTCAG
Os03g0277000-qF	ACAGCAAGATCACTGGGAAGGAAC
Os03g0277000-qR	GCAGCACTAGCAGCATTCAGATCC
Os03g0297900-qF	AGGTCGTAGAGATGAGCGTTGC
Os03g0297900-qR	GCATGCATGGTAAGCAAACGACTG
Os03g0322900-qF	TGCACTGCGAAGCTACACTTACC
Os03g0322900-qR	TCGCCTAAGTGAACCTCTAGCTC
Os03g0393900-qF	TCTCCACATACGACGCGAAGAG
Os03g0393900-qR	CGGATGTGCTGATGCAGATGTC
Os05g0189300-qF	CAACCATGGCTACGGAGTTCAACC
Os05g0189300-qR	TGCACCACGTACTTGAGGAAGC
Os05g0324600-qF	AGCTGCACACCACAAGGCTTAG
Os05g0324600-qR	TGAACCTCTCATGGCTGCTCATC
Os05g0458500-qF	AACCCAGGCATGTACTCTGAACC
Os05g0458500-qR	AGTTGGTGCAAATGTGGAATCGC
Os05g0458600-qF	ACATGCGTGCTTCATTTGTTGC
Os05g0458600-qR	CGGAGCTAGCTGACAAACACAC
Os05g0514600-qF	TGATGACGAACGGGAGGATGAG
Os05g0514600-qR	ACACCCTCGACTTGAGCTTGTTG
Os05g0527700-qF	ACGAGTGCCTCCATGATTTCCTC
Os05g0527700-qR	AGAGAGAATCCACGACGAAGGC
Os06g0226500-qF	AAGGAGACGTGCAGCTACATCAAG
Os06g0226500-qR	TGGGCTGTTGTGATCCATGC
Os06g0637500-qF	CACTCGCGAACTAGACAGAAACCG
Os06g0637500-qR	ATGGCGTCACGCGAAGAAGACTAC
Os06g0677000-qF	TATCAATGGCGTTCGGCGAGTG
Os06g0677000-qR	AATGCCATTGCCCTGGATACGG
Os06g0714600-qF	GTGTTCAAGGTGGTGGTGATCG
Os06g0714600-qR	TCGATGAAGAACTCGTCCTTTGTG
Os08g0531600-qF	GCAGCAGGTTTCACTTGCTTCAG
Os08g0531600-qR	GGTTGTGCCCATCTAGTCGCTTTC
Os08g0562500-qF	ACAACAAGTTCGACGGGATGGTC
Os08g0562500-qR	TTGGTCCTTGTCCAACCTCTGC
Os09g0109600-qF	TGTCGAGCACCAATACCACAAG
Os09g0109600-qR	GGCGGAGCTAATTCATCCTTGG
Os09g0459200-qF	ACACCCAGATGGATCTTGGAGGTC
Os09g0459200-qR	TGGCCAACCATGGCTACTTCAG
Os09g0489500-qF	TGTTCATGTACCTGGATCATGGC
Os09g0489500-qR	AAGGGAAGATGTTGAGGGTCTGC
Os11g0108700-qF	AGTTTGTGATCAGGGAGACAACAG
Os11g0108700-qR	CCGTTCACCGTCATTATGTTGTGG
Os11g0187200-qF	GCATCAGGAGCAAGATGGACAG
Os11g0187200-qR	CCCTTCTTCTCCCTGAGCTTCAAC
Os11g0462100-qF	TGCTTGGGTACTTCCTCTCGAC
Os11g0462100-qR	ATTCCAGGACTGTGATGCTTGC
Os12g0106300-qF	CAACCACAGACTACGGCATGATGG
Os12g0106300-qR	CATGTATGCCCTTTGGTTCCAGTG
Os12g0108000-qF	ACTATCAGGCAGCATGGGAAGC
Os12g0108000-qR	ACTGTTGTCTCCCTGATCACAAAC

## Sheet: Table2-4
Table S2. List of DEGs used for RT-qPCR validation.
Gene ID	Symbol	log2FC	p-value	Description
Os03g0106800	-	-10.6372	0.000210797	Beta-expansin precursor (Beta-expansin OsEXPB10).
Os01g0759200	OsCIPK30	-8.39388	0.0407313	CBL(calcineurin B-like proteins)-interaction protein kinase protein, Resistance to Rice stripe virus (RSV) disease
Os05g0514600	OsGA2ox4	-18.362	6.86026e-10	GA 2-oxidase4, GA metabolism
Os03g0393900	OsMATL	-5.71523	2.27799e-05	Pollen-specific phospholipase, Patatin like phospholipase A, Pollen viability
Os03g0277000	OsGDI3	-4.3693	0.00106738	GDP dissociation inhibitor, Negative regulator for Rab, Negative feedback between Rab GDP-GTP cycle and MAPK pathways
Os01g0859300	OsABI5	-3.72183	0.00216442	bZIP transcription factor, Stress response and ABA signal transduction, Regulation of plant fertility
Os03g0322900	OsLEA17	-2.21618	5.85176e-11	Late embryogenesis abundant (LEA) protein, Abiotic stress tolerance
Os01g0856900	SBDCP1	-1.83824	2.69358e-06	Carbohydrate-binding module 20 (CBM20)-containing protein, Starch biosynthesis
Os09g0109600	OsDSSR1	-1.52348	0.00172131	Small peptide, Drought tolerance
Os03g0251350	OsHAP5C	-1.07596	5.95161e-05	NUCLEAR FACTOR Y (NF-Y) transcription factor, Control of heading date
Os09g0489500	OsTGA10	1.53067	0.000220798	bZIP transcription factor, Tapetum development
Os06g0637500	OsMYB102	1.37776	0.0291995	MYB transcription factor, Regulation of leaf senescence
Os01g0625900	OsOFP2	2.45758	1.22234e-07	Ovate Family Protein, Hormonal homeostasis, Vasculature development
Os02g0831500	-	1.21164	0.00769004	Similar to Sucrose synthase.
Os12g0106300	OsTBL1	2.8257	9.61004e-12	Xylan acetyltransferase, Resistance to bacterial leaf blight disease
Os11g0187200	OsGATA28	3.33377	0.000637621	GATA zinc finger family protein, Control of heading date, plant height and panicle length
Os05g0189300	-	5.22289	0.00104174	Vegetative storage protein/acid phosphatase domain containing protein.
Os01g0293000	OsSAMS3	6.04326	2.54943e-69	S-adenosyl-l-methionine synthetase, Histone H3K4me3 and DNA methylation, Regulation of gene expression related to flowering
Os11g0462100	-	6.81686	1.81635e-05	Glycoside hydrolase, family 18 protein.
Os05g0527700	-	8.44112	1.30334e-27	UDP-glucuronosyl/UDP-glucosyltransferase family protein.
Table S3. List of DEGs associated with floral organ development detected in DJ and osak3.
Gene ID	Symbol	log2FC	p-value	Description
Os07g0568700	OsFOR1	-1.45612	0.0211275	Polygalacturonase-inhibiting protein, Inhibitor of fungal polygalacturonase, Regulation of floral organ number
Os02g0512400	OsGRX8	2.33	0.0160025	CC-type glutaredoxin, Abiotic stress response, Floral organ development and pathogen response
Os01g0129200	SL1	2.47003	0.0114592	C2H2 zinc-finger transcription factor, Floral organ identity, Cellular proliferation
Os06g0136900	DP1	3.26498	0.0098187	Nuclear-localized AT-hook DNA binding protein, Regulation of palea development, Control of floral organ number
Os02g0293300	OsFDML1	-1.16029	0.00541795	Homolog of Arabidopsis FACTOR OF DNA METHYLATION 1, Regulation of floral organ specification and meristem determination
Os01g0726400	OsMADS32	-1.00605	0.000690042	MADS box transcription factor, Regulation of floral organ identity
Os03g0729500	OsGRF6	1.42264	0.000422443	Transcription factor, Floral organ development
Table S4. List of DEGs associated with stress response detected in DJ and osak3.
Gene ID	Symbol	log2FC	p-value	Description
Os07g0119400	OsAAO3	3.49442	0.0367349	Ascorbate oxidase, Abiotic stress response.
Os03g0281900	OsABCG5	2.67739	0.0210532	ATP-binding cassette (ABC) transporter, Hypodermal suberization of roots, Salt stress tolerance.
Os02g0162200		2.38163	0.0243483	Similar to Early salt stress and cold acclimation-induced protein 2-3.
Os02g0512400	OsGRX8	2.33	0.0160025	CC-type glutaredoxin, Abiotic stress response, Floral organ development and pathogen response.
Os04g0540900	STRK1	2.24164	0.0132434	Receptor-like cytoplasmic kinase, Salt tolerance, Oxidative stress tolerance.
Os01g0823500	OsOFP6	1.77923	9.28633e-11	OVATE family protein, Regulation of growth and development, Resistance to drought and cold stresses.
Os01g0159800	OsbHLH035	1.7145	0.00872408	Basic helix-loop-helix (bHLH) transcription factor, Mediation of seed germination, Seedling recovery from salt stress.
Os06g0130100	SIOsSIK1	1.50086	0.00684727	Oryza sativa stress-induced protein kinase gene 1, Drought and salt stress tolerance, Receptor-like kinase (RLK).
Os01g0823900	OsPUB3	1.2781	0.00175865	U-box E3ubiquitin ligase, Positive regulation of cold stress response.
Os01g0827300	OsChI1	1.26042	0.0184903	Putative laccase precursor, Abiotic stress response.
Os09g0547500	LOGL9	1.21541	0.0457037	Lysine decarboxylase-like protein, Response to abiotic stresses.
Os11g0184900	OsNAC5	-1.00746	0.000169404	NAC-type transcription factor, Regulation of stress-inducible genes, Stress tolerance.
Os09g0325700	OsPP2C1	-1.01845	0.000695616	Protein phosphatase 2C, Abiotic stress response, Early panicle development.
Os06g0131300	OsADC1	-1.03699	0.00225351	Arginine decarboxylase, Chilling stress response.
Os02g0134200	OsSGL	-1.04049	0.0478588	DUF1645 family protein, Regulation of stress-tolerance and grain length.
Os02g0649300	OsHox24	-1.06393	0.0230425	HD-ZIP I protein, Transcription activator, Stress response, Panicle development.
Os02g0684400		-1.06774	0.000383415	Similar to OXS3 (OXIDATIVE STRESS 3).
Os06g0726300	NAC95	-1.12586	0.0239955	NAC transcription factor, Drought and cold stress tolerance.
Os02g0655200	ERF95	-1.17437	0.00714931	ERF family protein, Transcriptional regulator, Salt stress tolerance.
Os03g0719100	OsSIZ2	-1.18252	0.00474201	SUMO (small ubiquitin-related modifier) E3-ligase, Abiotic stress response, Stress adaptation.
Os02g0753800	OsANN2	-1.21197	0.00248273	Calcium-binding protein, Annexin, Heat and drought stress tolerance.
Os03g0782500	OsPIL1	-1.41197	0.000241047	Phytochrome-interacting factor-like bHLH protein, Stress-responsive transcription factor, Regulator of reduced internode elongation under drought conditions.
Os04g0534600	OsPEX11-4	-1.41367	0.000825564	Peroxisomal protein, Response to salt and low nitrogen stresses.
Os01g0764800	OsGH3-2	-1.58045	0.0088035	Indole-3-acetic acid (IAA)-amido synthetase, Disease resistance, Abiotic stress tolerance.
Os03g0386000	SRWD5	-1.83086	1.62085e-09	WD40 subfamily protein, Salt stress.
Os08g0546800		-1.83604	0.0115799	Similar to Heat stress transcription factor B-2b.
Os03g0125100	DSM2	-1.90178	0.0131393	Beta-carotene hydroxylase, Drought and oxidative stress resistance.
Os03g0820500	OsADF3	-2.07153	0.000116182	Actin depolymerizing factor, Actin-binding protein, Abiotic stress response.
Os11g0454300		-2.1694	0.00274392	Similar to Water-stress inducible protein RAB21.
Os03g0322900	OsLEA17	-2.21618	5.85176e-11	Late embryogenesis abundant (LEA) protein, Abiotic stress tolerance.
Os03g0180800	OsJAZ3	-2.42486	6.09317e-07	TIFY domain-containing transcriptional regulator, Salt and dehydration stress tolerance.
Os01g0859300	OsABI5	-3.72183	0.00216442	bZIP transcription factor, Stress response and ABA signal transduction, Regulation of plant fertility.
Os02g0663800	OsADF1	-4.90007	0.048059	Actin depolymerizing factor, Actin-binding protein, Abiotic stress response.
